# Supplementary material for: Genome-Wide Association Studies Reveal Candidate Genes Associated with Pigmentation Patterns of Single Feathers of Tianfu Nonghua Ducks
Source: Animals (Basel). 2023 Dec 26;14(1):85. doi: 10.3390/ani14010085 (PMC10778472; doi:10.3390/ani14010085)
Supplement: Supplementary file 1 [file animals-14-00085-s001.zip]

Archive with 1 entries (1 files):
- animals-2711418-supplementary.pdf
